# Supplementary material for: Harbour Porpoise Abundance in Portugal over a 5-Year Period and Estimates of Potential Distribution
Source: Animals (Basel). 2022 Jul 29;12(15):1935. doi: 10.3390/ani12151935 (PMC9367303; doi:10.3390/ani12151935)
Supplement: Supplementary file 1 [file animals-12-01935-s001.zip]

Archive with 1 entries (1 files):
- animals-1766381-supplementary.pdf
